# Supplementary material for: CircIL4R activates the PI3K/AKT signaling pathway via the miR-761/TRIM29/PHLPP1 axis and promotes proliferation and metastasis in colorectal cancer
Source: Mol Cancer. 2021 Dec 18;20:167. doi: 10.1186/s12943-021-01474-9 (PMC8684286; doi:10.1186/s12943-021-01474-9)
Supplement: Supplementary file 1 — Additional file 1: Table S1. Clinical characteristics of 120 CRC samples used for qRT-PCR validation. Table S2. The sequences of siRNAs and shRNAs used in this study. Table S3. The sequences of primers used for qRT-PCR. Table S4. Relationship between circIL4R expression and clinicopathological features in fresh-frozen specimens. Table S5. Univariate Cox regression analysis of circIL4R expression and clinicopathologic variables predicting the survival of CRC patients. Table S6. Multivariate Cox regression analysis of circIL4R expression and clinicopathologic variables predicting the survival of CRC patients. Table S7. Prediction of miR-761 target genes based on four databases. Table S8. Relationship between circIL4R expression and clinicopathological features in TMAs specimens. [file 12943_2021_1474_MOESM1_ESM.zip › Table S7.xlsx]

## Sheet: Sheet1
Table S7. Prediction of miR-761 target genes by four databases
miRNAname	geneName	geneType	miRWalk	starbase3.0	miRTarBase	RNA22
miR-761	WDR81	protein_coding	1	1	1	1
miR-761	PNPLA6	protein_coding	1	1	1	1
miR-761	TBPL1	protein_coding	1	1	1	1
miR-761	SCAMP4	protein_coding	1	1	1	1
miR-761	NCOA3	protein_coding	1	1	1	1
miR-761	PAFAH1B2	protein_coding	1	1	1	1
miR-761	SOCS5	protein_coding	1	1	1	1
miR-761	CDK6	protein_coding	1	1	1	1
miR-761	CPEB4	protein_coding	1	1	1	1
miR-761	PCBD2	protein_coding	1	1	1	1
miR-761	FAM49B	protein_coding	1	1	1	1
miR-761	LDB1	protein_coding	1	1	1	1
miR-761	ERC1	protein_coding	1	1	1	1
miR-761	ZNF641	protein_coding	1	1	1	1
miR-761	TPM3	protein_coding	1	1	1	1
miR-761	SH3BP4	protein_coding	1	1	1	1
miR-761	NFIC	protein_coding	1	1	1	1
miR-761	KCTD15	protein_coding	1	1	1	1
miR-761	GNAL	protein_coding	1	1	1	1
miR-761	CS	protein_coding	1	1	1	1
miR-761	CDC42SE1	protein_coding	1	1	1	1
miR-761	AMER1	protein_coding	1	1	1	1
miR-761	ABCC6	protein_coding	1	1	1	1
miR-761	UBE2V1	protein_coding	1	1	1	1
miR-761	TMEM189-UBE2V1	protein_coding	1	1	1	1
miR-761	PPM1L	protein_coding	1	1	1	1
miR-761	ZNF417	protein_coding	1	1	1	1
miR-761	KLHL15	protein_coding	1	1	1	1
miR-761	BCL2L13	protein_coding	1	1	1	1
miR-761	NUFIP2	protein_coding	1	1	1	1
miR-761	LUZP1	protein_coding	1	1	1	1
miR-761	MPDU1	protein_coding	1	1	1	1
miR-761	LIN7C	protein_coding	1	1	1	1
miR-761	PHLPP2	protein_coding	1	1	1	1
miR-761	NPTN	protein_coding	1	1	1	1
miR-761	VAV2	protein_coding	1	1	1	1
miR-761	ERGIC2	protein_coding	1	1	1	1
miR-761	TRIM29	protein_coding	1	1	1	1
miR-761	RPL7L1	protein_coding	1	1	1	1
miR-761	ZBTB10	protein_coding	1	1	1	1
miR-761	RASSF4	protein_coding	1	1	1	1
miR-761	JAG2	protein_coding	1	1	1	1
miR-761	FLOT2	protein_coding	1	1	1	1
miR-761	NAP1L4	protein_coding	1	1	1	1
miR-761	TMEM248	protein_coding	1	1	1	1
miR-761	XPNPEP3	protein_coding	1	1	1	1
miR-761	PIGQ	protein_coding	1	1	1	1
miR-761	LDLRAD4	protein_coding	1	1	1	1
miR-761	INSIG1	protein_coding	1	1	1	1
miR-761	AP2B1	protein_coding	1	1	1	1
miR-761	AP3M1	protein_coding	1	1	1	1
miR-761	C16orf58	protein_coding	1	1	1	1
miR-761	FGFR1	protein_coding	1	1	1	1
miR-761	HSP90AB1	protein_coding	1	1	1	1
miR-761	PDXK	protein_coding	1	1	1	1
miR-761	PRR14L	protein_coding	1	1	1	1
miR-761	RAB1B	protein_coding	1	1	1	1
miR-761	SPEN	protein_coding	1	1	1	1
miR-761	STK10	protein_coding	1	1	1	1
miR-761	TRAF7	protein_coding	1	1	1	1
miR-761	WASF2	protein_coding	1	1	1	1
miR-761	WSB2	protein_coding	1	1	1	1
miR-761	MIEF2	protein_coding	1	1	1	1
miR-761	NDUFAF3	protein_coding	1	1	1	1
